# Supplementary material for: Effect of Flowering Time-Related Genes on Biomass, Harvest Index, and Grain Yield in CIMMYT Elite Spring Bread Wheat
Source: Biology (Basel). 2021 Sep 1;10(9):855. doi: 10.3390/biology10090855 (PMC8471161; doi:10.3390/biology10090855)
Supplement: Supplementary file 1 [file biology-10-00855-s001.zip]

Archive with 9 entries (9 files):
- Suppl. Figure S1.pptx
- Suppl. References.pdf
- Suppl. Table S1.xlsx
- Suppl. Table S2.xlsx
- Suppl. Table S3.xlsx
- Suppl. Table S4.xlsx
- Suppl. Table S5.xlsx
- Suppl. Table S6.xlsx
- Suppl. Table S7.xlsx
