# Supplementary material for: Effect of Flowering Time-Related Genes on Biomass, Harvest Index, and Grain Yield in CIMMYT Elite Spring Bread Wheat
Source: Biology (Basel). 2021 Sep 1;10(9):855. doi: 10.3390/biology10090855 (PMC8471161; doi:10.3390/biology10090855)
Supplement: Supplementary file 1 [file biology-10-00855-s001.zip › Suppl. Table S1.xlsx]

## Sheet: Sheet1
Supplementary Table S1. Entries of HIBAP I and HIBAP II. Lines highlighted in black are common across both panels.
HiBAP	Entry	Cid	Sid	GID	Cross name	Sel_Hist
I	1	459206	190	5077000	CIRNO C 2008	CGSS02Y00004S-2F1-6Y-0B-1Y-0B
I	2	534690	24	6922442	C80.1/3*QT4118//KAUZ/RAYON/3/2*TRCH/7/CMH79A.955/4/AGA/3/4*SN64/CNO67//INIA66/5/NAC/6/RIALTO	PTSS07GHB00024S-0Y-099B-099Y-099B-7Y-0B
I	3	6831	33	775	SIETE CERROS T66	II8156-1M-2R-4M-0Y
I	4	7624	7	2465	PAVON F 76	CM8399-D-4M-3Y-1M-1Y-1M-0Y-0MEX
I	5	7691	50	3895	SERI M 82	CM33027-F-15M-500Y-0M-87B-0Y-0MEX
I	6	7896	254	16122	BACANORA T 88	CM67458-4Y-1M-3Y-1M-5Y-0B-0MEX
I	7	8890	34	41948	ATTILA	CM85836-50Y-0M-0Y-3M-0Y
I	8	8626	465	447647	BAVIACORA M 92	CM92066-J-0Y-0M-0Y-4M-0Y-0MEX
I	9	160278	44	371007	SERI/RAYON	CRG2753.1-0B-099Y-099M-28Y-0B
I	10	448418	52	5397958	BRBT1*2/KIRITATI	CGSS01B00072T-099Y-099M-099M-099Y-099M-30Y-0B
I	11	448436	114	5397748	PFAU/WEAVER*2//TRANSFER#12,P88.272.2	CGSS01B00090T-099Y-099B-099B-099Y-099M-54Y-0B
I	12	390523	0	2447427	KRICHAUFF
I	13	448409	101	5398160	BECARD	CGSS01B00063T-099Y-099M-099M-099Y-099M-9Y-0B
I	14	517040	33	6178783	SAUAL/WHEAR//SAUAL	CMSS06Y01284T-099TOPM-099Y-099ZTM-099Y-099M-6WGY-0B
I	15	516641	60	6179253	WBLL1*2/4/BABAX/LR42//BABAX/3/BABAX/LR42//BABAX	CMSS06Y00885T-099TOPM-099Y-099ZTM-099NJ-099NJ-24WGY-0B
I	16	521064	14	6179559	KFA/3/PFAU/WEAVER//BRAMBLING/4/PFAU/WEAVER*2//BRAMBLING	CMSS06B01006T-099TOPY-099ZTM-099Y-099M-1RGY-0B
I	17	520543	41	6177599	KINGBIRD #1//INQALAB 91*2/TUKURU	CMSS06B00485S-0Y-099ZTM-099NJ-099NJ-6WGY-0B
I	18	516615	84	6176178	UP2338*2/4/SNI/TRAP#1/3/KAUZ*2/TRAP//KAUZ/5/MILAN/KAUZ//CHIL/CHUM18/6/UP2338*2/4/SNI/TRAP#1/3/KAUZ*2/TRAP//KAUZ	CMSS06Y00859T-099TOPM-099Y-099ZTM-099Y-099M-35WGY-0B
I	19	485004	542	6171893	CMH79A.955/4/AGA/3/4*SN64/CNO67//INIA66/5/NAC/6/RIALTO	PTSW02B00139S-65DHB-0GHB-0Y-0Y-0Y-099Y
I	20	534690	11	6489912	C80.1/3*QT4118//KAUZ/RAYON/3/2*TRCH/7/CMH79A.955/4/AGA/3/4*SN64/CNO67//INIA66/5/NAC/6/RIALTO	PTSS07GHB00024S-0Y-099B-099Y-099B-7Y
I	21	550040	35	7129731	SOKOLL//PUB94.15.1.12/WBLL1	PTSS09GHB00044S-0SHB-099Y-099B-15Y-0Y
I	22	550020	31	7129702	BCN/WBLL1//PUB94.15.1.12/WBLL1	PTSS09GHB00024S-0SHB-099Y-099B-16Y-0Y
I	23	509497	11	5995532	WBLL1*2/4/SNI/TRAP#1/3/KAUZ*2/TRAP//KAUZ/5/KACHU #1	CMSS05B00519S-099Y-099M-099Y-099ZTM-2WGY-0B
I	24	593215	0	7025948	KRL 210
I	25	521008	27	6178005	TECUE #1/2*WAXWING	CMSS06B00950T-099TOPY-099ZTM-099Y-099M-16WGY-0B
I	26	480813	18	5551750	CHEWINK #1	CGSS03B00074T-099Y-099M-099Y-099M-7WGY-0B
I	27	460356	569	6676541	PASTOR//HXL7573/2*BAU/3/WBLL1	PTSS02Y00023S-099B-099Y-099B-099Y-173B-0Y
I	28	360037	64	4760307	CHEN/AE.SQ//WEAVER/3/SSERI1	CMSS98Y00278S-020Y-030M-020Y-040M-8Y-2M-0Y
I	29	543801	73	6692326	SOKOLL/3/PASTOR//HXL7573/2*BAU/4/WBLL4//OAX93.24.35/WBLL1	PTSA08M00051S-050ZTM-050Y-19ZTM-010Y-0B
I	30	543796	133	6692299	SOKOLL/3/PASTOR//HXL7573/2*BAU/4/PARUS/PASTOR	PTSA08M00046S-050ZTM-050Y-61ZTM-010Y-0B
I	31	543803	149	6692342	SOKOLL/3/PASTOR//HXL7573/2*BAU/4/SOKOLL/WBLL1	PTSA08M00053S-050ZTM-050Y-100ZTM-010Y-0B
I	32	543314	52	6692410	PAVLOVKA/V15.89C//NAVJ07/3/ROLF07	PTSA08M00021T-050Y-050ZTM-050Y-26ZTM-010Y-0B
I	33	543794	83	6692292	SOKOLL/3/PASTOR//HXL7573/2*BAU/4/ATTILA/PASTOR	PTSA08M00044S-050ZTM-050Y-51ZTM-010Y-0B
I	34	543821	97	6692366	WBLL4//OAX93.24.35/WBLL1/5/CROC_1/AE.SQUARROSA (205)//BORL95/3/PRL/SARA//TSI/VEE#5/4/FRET2	PTSA08M00071S-050ZTM-050Y-16ZTM-010Y-0B
I	35	460354	93	5429336	SOKOLL/WBLL1	PTSS02Y00021S-099B-099Y-030ZTM-040SY-040M-5Y-0M-0SY
I	36	428600	78	5865657	CROC_1/AE.SQUARROSA (205)//BORL95/3/PRL/SARA//TSI/VEE#5/4/FRET2	CMSA00Y00817T-040M-0P0Y-040M-040SY-030M-2ZTM-0ZTY-0M-0SY-0Y-0Y
I	37	473245	55	6056158	MEX94.2.19//SOKOLL/WBLL1	PTSS02B00096T-0TOPY-0B-0Y-0B-33Y-0M-0SY-0B-0Y
I	38	414559	30	5638668	1447/PASTOR//KRICHAUFF	CMSA00Y00307T-040M-0P0Y-040M-040SY-030M-11ZTY-0M-0SY-0Y
I	39	417448	143	6056057	C80.1/3*QT4118//KAUZ/RAYON/3/2*TRCH	CGSS00Y00180T-099B-5Y-0B-29Y-0B-0Y-0Y
I	40	420696	48	6056049	WBLL1*2/KURUKU	CGSS00B00162T-099TOPY-099M-099Y-099M-6CEL-0B-0B-0Y-0Y
I	41	285818	361	5525545	SERI/BAV92	CMSS96Y04051S-0Y-1B-46TLA-0B-0Y-23B-0Y-0Y-0Y
I	42	417448	142	6038048	C80.1/3*QT4118//KAUZ/RAYON/3/2*TRCH	CGSS00Y00180T-099B-5Y-0B-33Y-0B-0Y
I	43	480819	57	5551830	WHEAR/KUKUNA/3/C80.1/3*BATAVIA//2*WBLL1	CGSS03B00080T-099Y-099M-099Y-099M-33WGY-0B
I	44	525424	84	6341870	MUCUY (=MUTUS*2/AKURI)	CMSS07Y01083T-099TOPM-099Y-099M-099Y-40M-0WGY
I	45	593221	0	7025958	DPW 621-50
I	46	509720	25	5995753	TRCH/5/REH/HARE//2*BCN/3/CROC_1/AE.SQUARROSA (213)//PGO/4/HUITES	CMSS05B00742S-099Y-099M-099Y-099ZTM-5WGY-0B
I	47	550053	35	7129768	C80.1/3*QT4118//KAUZ/RAYON/3/2*TRCH/4/BERKUT/KRICHAUFF	PTSS09GHB00057S-0SHB-099Y-099B-17Y-0Y
I	48	550025	21	7034038	MEX94.27.1.20/3/SOKOLL//ATTILA/3*BCN/4/PUB94.15.1.12/WBLL1	PTSS09GHB00029S-0SHB-099Y-18Y
I	49	550040	24	7129720	SOKOLL//PUB94.15.1.12/WBLL1	PTSS09GHB00044S-0SHB-099Y-099B-1Y-0Y
I	50	550015	26	7129678	SERI/BAV92//PUB94.15.1.12/WBLL1	PTSS09GHB00019S-0SHB-099Y-099B-4Y-0Y
I	51	550040	25	7129721	SOKOLL//PUB94.15.1.12/WBLL1	PTSS09GHB00044S-0SHB-099Y-099B-2Y-0Y
I	52	550050	25	7129751	CROC_1/AE.SQUARROSA (224)//OPATA/3/PUB94.15.1.12/WBLL1	PTSS09GHB00054S-0SHB-099Y-099B-4Y-0Y
I	53	550021	24	7129706	BCN/WBLL1/6/CMH79A.955/4/AGA/3/4*SN64/CNO67//INIA66/5/NAC	PTSS09GHB00025S-0SHB-099Y-099B-3Y-0Y
I	54	550013	24	7129674	SERI/BAV92//JANZ	PTSS09GHB00017S-0SHB-099Y-099B-2Y-0Y
I	55	23371	119	88517	OR791432/VEE#3.2	CM90797-15M-0Y-0M-3Y-0B
I	56	69587	50	1099708	ATTILA/3*BCN	CMBW90Y4399-0TOPM-1Y-010M-010M-010Y-8M-015Y-0Y-0SY
I	57	334948	266	3825355	SOKOLL	CMSS97M00316S-0P20M-0P20Y-43M-010Y
I	58	334938	318	3823821	PASTOR//HXL7573/2*BAU	CMSS97M00306S-0P20M-0P20Y-85M-010Y
I	59	543797	90	6692313	SOKOLL/3/PASTOR//HXL7573/2*BAU/4/ASTREB	PTSA08M00047S-050ZTM-050Y-45ZTM-010Y-0B
I	60	543801	72	6692325	SOKOLL/3/PASTOR//HXL7573/2*BAU/4/WBLL4//OAX93.24.35/WBLL1	PTSA08M00051S-050ZTM-050Y-17ZTM-010Y-0B
I	61	543821	100	6692369	WBLL4//OAX93.24.35/WBLL1/5/CROC_1/AE.SQUARROSA (205)//BORL95/3/PRL/SARA//TSI/VEE#5/4/FRET2	PTSA08M00071S-050ZTM-050Y-71ZTM-010Y-0B
I	62	342462	64	4577931	MILAN/KAUZ//DHARWAR DRY/3/BAV92	CMSS97M02949T-040Y-030M-040SY-030M-040SY-6M-0Y-0SY
I	63	285851	808	5180627	BAV92/SERI	CMSS96Y04084S-0Y-1B-131TLA-0B-0Y-125B-0Y-0B
I	64	543790	151	6692262	PASTOR//HXL7573/2*BAU/3/ATTILA/3*BCN/4/ATTILA/PASTOR	PTSA08M00040S-050ZTM-050Y-123ZTM-010Y-0B
I	65	543825	135	6692380	PUB94.15.1.12/FRTL/5/CROC_1/AE.SQUARROSA (205)//BORL95/3/PRL/SARA//TSI/VEE#5/4/FRET2	PTSA08M00075S-050ZTM-050Y-12ZTM-010Y-0B
I	66	450761	133	6171902	F2SR2-69//YANGLING SHAANXI/PASTOR	GR01B00039S-0SH-6B-0Y-0Y-0M-6Y-0B-0Y-099Y
I	67	460356	437	6676409	PASTOR//HXL7573/2*BAU/3/WBLL1	PTSS02Y00023S-099B-099Y-099B-099Y-5B-0Y
I	68	550020	25	7129696	BCN/WBLL1//PUB94.15.1.12/WBLL1	PTSS09GHB00024S-0SHB-099Y-099B-2Y-0Y
I	69	404882	667	6056238	HE1/2*CNO79//BAV92	CMSS99M03123S-57WM-9ERLFY-0B-0Y-3ERLFB-0Y-0Y-0Y-0Y
I	70	428600	39	5343246	CROC_1/AE.SQUARROSA (205)//BORL95/3/PRL/SARA//TSI/VEE#5/4/FRET2	CMSA00Y00817T-040M-0P0Y-040M-040SY-030M-8ZTM-0ZTY-0M-0SY
I	71	325362	63	4313703	NAVOJOA M2007	CMSS97Y04045S-040Y-050M-040SY-030M-14SY-010M-0Y-0MEX
I	72	460356	139	5429403	PASTOR//HXL7573/2*BAU/3/WBLL1	PTSS02Y00023S-099B-099Y-030ZTM-040SY-040M-19Y-0M-0SY
I	73	435275	69	5423328	BABAX/LR42//BABAX/3/ER2000	CMSA01Y00176S-040P0Y-040M-030ZTM-040SY-30M-0Y-0SY
I	74	472868	32	5435731	SOKOLL/3/PASTOR//HXL7573/2*BAU	PTSS02B00015S-0Y-0B-0Y-0B-1Y-0M-0SY
I	75	426041	54	5422787	CHWL86/6/FILIN/IRENA/5/CNDO/R143//ENTE/MEXI_2/3/AEGILOPS SQUARROSA (TAUS)/4/WEAVER	CMSA00M00291S-040P0M-040Y-030M-040SY-2M-0Y-0SY
I	76	448409	32	5325839	BECARD	CGSS01B00063T-099Y-099M-099M-099Y-099M-27Y
I	77	343585	64	4755013	KACHU	CMSS97M03912T-040Y-020Y-030M-020Y-040M-4Y-3M-0Y
I	78	492644	17	5794465	NELOKI	CGSS04B00027T-099Y-099ZTM-099Y-099M-3WGY-0B
I	79	472924	40	6056175	PUB94.15.1.12/FRTL	PTSS02B00071S-0Y-0B-0Y-0B-20Y-0ZTB-0SY-0Y-0Y
I	80	473251	30	5435924	W15.92/4/PASTOR//HXL7573/2*BAU/3/WBLL1	PTSS02B00102T-0TOPY-0B-0Y-0B-11Y-0M-0SY
I	81	520227	43	6174886	BECARD/KACHU	CMSS06B00169S-0Y-099ZTM-099Y-099M-21WGY-0B
I	82	520758	38	6179128	TACUPETO F2001/SAUAL//BLOUK #1	CMSS06B00700T-099TOPY-099ZTM-099NJ-099NJ-2WGY-0B
I	83	519212	1	6154391	KUKRI	-0Y
I	84	522741	194	6278810	D67.2/PARANA 66.270//AE.SQUARROSA (320)/3/CUNNINGHAM/4/VORB	CMSA06M00431S-040ZTM-040ZTY-31ZTM-02Y-0B
I	85	518884	49	6280379	PVN//CAR422/ANA/5/BOW/CROW//BUC/PVN/3/YR/4/TRAP#1/6/WORRAKATTA/2*PASTOR/7/PRL/2*PASTOR	CMSA06Y00821T-040ZTM-040ZTP0Y-040ZTM-040P0Y-16ZTM-0Y-0B
I	86	520227	46	6174889	BECARD/KACHU	CMSS06B00169S-0Y-099ZTM-099Y-099M-28WGY-0B
I	87	448400	62	5398530	MUNAL #1	CGSS01B00054T-099Y-099M-099M-099Y-099M-13Y-0B
I	88	516463	88	6178401	CNO79//PF70354/MUS/3/PASTOR/4/BAV92*2/5/FH6-1-7	CMSS06Y00707T-099TOPM-099Y-099ZTM-099NJ-099NJ-5WGY-0B
I	89	516587	41	6179222	PBW343*2/KUKUNA*2//FRTL/PIFED	CMSS06Y00831T-099TOPM-099Y-099ZTM-099NJ-099NJ-5WGY-0B
I	90	516702	40	6176368	KUTZ (=KACHU #1/4/CROC_1/AE.SQUARROSA (205)//BORL95/3/2*MILAN/5/KACHU)	CMSS06Y00946T-099TOPM-099Y-099ZTM-099Y-099M-8WGY-0B
I	91	512111	79	5999777	BABAX/LR42//BABAX/3/VORB	CMSA05M00103S-040ZTM-040ZTY-13ZTM-03Y-0B
I	92	460346	110	6056180	OR791432/VEE#3.2//ATTILA/3*BCN	PTSS02Y00013S-099B-099Y-099B-0Y-0B-8Y-0ZTB-0SY-0B-0Y
I	93	460354	128	6056139	SOKOLL/WBLL1	PTSS02Y00021S-099B-099Y-030ZTM-040SY-040M-18Y-0M-0SY-0B-0Y
I	94	537329	3	6489746	C80.1/3*QT4118//KAUZ/RAYON/3/2*TRCH/7/CMH79A.955/4/AGA/3/4*SN64/CNO67//INIA66/5/NAC/6/RIALTO/8/WBLL1*2/KURUKU	PTSS08GHB00059T-099TOPB-099Y-099B-1Y
I	95	537322	10	6489623	CMH79A.955/4/AGA/3/4*SN64/CNO67//INIA66/5/NAC/6/RIALTO/7/BCN/WBLL1/8/C80.1/3*QT4118//KAUZ/RAYON/3/2*TRCH	PTSS08GHB00052T-099TOPB-099Y-099B-8Y
I	96	524310	48	7135881	WBLL1//YANGLING SHAANXI/ESDA/3/ROLF07	PTSS07GHB00008S-0GHB-0Y-099B-1Y-0Y-0Y-0SMAPY-0B
I	97	527290	34	7135887	HE1/2*CNO79//BAV92/3/ROLF07	PTSS07GHB00014S-0B-0Y-099B-7Y-0Y-0Y-0MEDPY-0B
I	98	550020	32	7129703	BCN/WBLL1//PUB94.15.1.12/WBLL1	PTSS09GHB00024S-0SHB-099Y-099B-17Y-0Y
I	99	550053	30	7129763	C80.1/3*QT4118//KAUZ/RAYON/3/2*TRCH/4/BERKUT/KRICHAUFF	PTSS09GHB00057S-0SHB-099Y-099B-10Y-0Y
I	100	550005	24	7129652	WBLL1//PUB94.15.1.12/WBLL1	PTSS09GHB00009S-0SHB-099Y-099B-2Y-0Y
I	101	473281	88	6056170	MEX94.27.1.20/3/SOKOLL//ATTILA/3*BCN	PTSS02B00132T-0TOPY-0B-0Y-0B-39Y-0M-0SY-0Y-0Y
I	102	476179	61	5894989	MTRWA92.161/PRINIA/5/SERI*3//RL6010/4*YR/3/PASTOR/4/BAV92	CMSA02M00279S-040ZTM-040ZTY-040ZTM-040SY-1ZTM-02Y-0B
I	103	460354	604	6676819	SOKOLL/WBLL1	PTSS02Y00021S-099B-099Y-099B-099Y-234B-0Y
I	104	543298	52	7410987	PRIAMURSKAYA 93/2*TERREMOTO/3/ATTILA/BAV92//PASTOR/4/NAVJ07	PTSA08M00005T-050Y-050ZTM-050Y-33ZTM-010Y-0B-020Y
I	105	550025	26	7410999	MEX94.27.1.20/3/SOKOLL//ATTILA/3*BCN/4/PUB94.15.1.12/WBLL1	PTSS09GHB00029S-0SHB-099Y-21Y-020Y
I	106	524308	18	6489535	BCN/WBLL1//ROLF07	PTSS07GHB00006S-0GHB-0Y-099B-5Y-0Y
I	107	534690	11	6489912	C80.1/3*QT4118//KAUZ/RAYON/3/2*TRCH/7/CMH79A.955/4/AGA/3/4*SN64/CNO67//INIA66/5/NAC/6/RIALTO	PTSS07GHB00024S-0Y-099B-099Y-099B-7Y
I	108	520765	33	6175024	TACUPETO F2001/BRAMBLING*2//KACHU	CMSS06B00707T-099TOPY-099ZTM-099Y-099M-2WGY-0B
I	109	420697	57	6056237	WBLL1*2/KUKUNA	CGSS00B00163T-099TOPY-099M-099Y-099M-13CEL-0B-0B-0Y-0Y
I	110	260140	738	5893282	WEEBILL1	CGSS95B00014T-099Y-099B-099Y-099B-35Y-0B-0B
I	111	420703	30	4905617	ROELFS F2007	CGSS00B00169T-099TOPY-099M-099Y-099M-9CEL-0B
I	112	550015	41	7129693	SERI/BAV92//PUB94.15.1.12/WBLL1	PTSS09GHB00019S-0SHB-099Y-099B-19Y-0Y
I	113	460354	584	6676799	SOKOLL/WBLL1	PTSS02Y00021S-099B-099Y-099B-099Y-213B-0Y
I	114	448392	95	5793757	QUAIU	CGSS01B00046T-099Y-099M-099M-099Y-099M-10WGY-0B
I	115	436825	31	5106304	BAJ #1	CGSS01Y00134S-099Y-099M-099M-13Y-0B
I	116	516361	518	7806808	BORLAUG100 F2014	CMSS06Y00605T-099TOPM-099Y-099ZTM-099Y-099M-11WGY-0B-0MEX
I	117	279807	85	5865687	VOROBEY	CMSS96Y02555S-040Y-020M-050SY-020SY-27M-0Y-0B
I	118	473259	69	6056165	WBLL4//OAX93.24.35/WBLL1	PTSS02B00110T-0TOPY-0B-0Y-0B-24Y-0M-0SY-0B-0Y
I	119	460354	132	6056143	SOKOLL/WBLL1	PTSS02Y00021S-099B-099Y-030ZTM-040SY-040M-21Y-0M-0SY-0Y-0Y
I	120	460360	38	6056064	PUB94.15.1.12/WBLL1	PTSS02Y00027S-011Y-0B-0Y-0B-7Y-0M-0SY-0Y-0Y
I	121	473259	70	6056166	WBLL4//OAX93.24.35/WBLL1	PTSS02B00110T-0TOPY-0B-0Y-0B-24Y-0M-0SY-0Y-0Y
I	122	285851	940	5865670	BAV92/SERI	CMSS96Y04084S-0Y-1B-93TLA-0B-0Y-106B-0Y-0Y-0Y-0Y
I	123	473251	33	5865676	W15.92/4/PASTOR//HXL7573/2*BAU/3/WBLL1	PTSS02B00102T-0TOPY-0B-0Y-0B-11Y-0M-0SY-0B-0Y
I	124	525936	103	6487396	CNDO/R143//ENTE/MEXI_2/3/AEGILOPS SQUARROSA (TAUS)/4/WEAVER/5/2*JANZ/6/MISR2, EGY	CMSA07Y00277S-040ZTY-040ZTM-040Y-43ZTM-010Y-0B
I	125	520211	27	6174859	FRANCOLIN #1/WBLL1	CMSS06B00153S-0Y-099ZTM-099Y-099M-20WGY-0B
I	126	516682	16	6176334	ROLF07*2/5/REH/HARE//2*BCN/3/CROC_1/AE.SQUARROSA (213)//PGO/4/HUITES	CMSS06Y00926T-099TOPM-099Y-099ZTM-099Y-099M-5WGY-0B
I	127	516634	44	6176224	FRET2/TUKURU//FRET2/3/MUNIA/CHTO//AMSEL/4/FRET2/TUKURU//FRET2	CMSS06Y00878T-099TOPM-099Y-099ZTM-099Y-099M-17WGY-0B
I	128	536349	120	6683522	MUTUS//ND643/2*WBLL1	CMSS08Y00224S-099Y-099M-099NJ-099NJ-11WGY-0B
I	129	536996	180	6682795	MUTUS*2/HARIL #1	CMSS08Y00871T-099TOPM-099Y-099M-099NJ-7WGY-0B
I	130	536752	67	6682171	QUAIU*2/KINDE	CMSS08Y00627T-099TOPM-099Y-099M-099NJ-16WGY-0B
I	131	536994	57	6569050	DANPHE #1*2/CHYAK	CMSS08Y00869T-099TOPM-099Y-099M-099Y-16M-0WGY
I	132	536359	76	6681793	ND643/2*WBLL1/4/WHEAR/KUKUNA/3/C80.1/3*BATAVIA//2*WBLL1	CMSS08Y00234S-099Y-099M-099NJ-9WGY-0B
I	133	541276	22	6567383	MUNAL*2/CHONTE	CMSS08B00854T-099TOPY-099M-099Y-12M-0WGY
I	134	524381	89	6332122	CHIPAK (=CHIBIA//PRLII/CM65531/3/MISR 2/4/MUNAL #1)	CMSS07Y00066S-0B-099Y-099M-099Y-38M-0WGY
I	135	520792	37	6175067	NADI (=NAC/TH.AC//3*PVN/3/MIRLO/BUC/4/2*PASTOR/5/KACHU/6/KACHU)	CMSS06B00734T-099TOPY-099ZTM-099Y-099M-13WGY-0B
I	136	516702	40	6176368	KUTZ (=KACHU #1/4/CROC_1/AE.SQUARROSA (205)//BORL95/3/2*MILAN/5/KACHU)	CMSS06Y00946T-099TOPM-099Y-099ZTM-099Y-099M-8WGY-0B
I	137	524439	60	6417572	KACHU//WBLL1*2/BRAMBLING	CMSS07Y00124S-0B-099Y-099M-099NJ-099NJ-9WGY-0B
I	138	533130	80	6415858	KACHU/BECARD//WBLL1*2/BRAMBLING	CMSS07B00580T-099TOPY-099M-099Y-099M-10WGY-0B
I	139	459355	73	5390612	SUPER 152	CGSS02Y00153S-099M-099Y-099M-46Y-0B
I	140	533164	91	6415924	SUP152*2/TECUE #1	CMSS07B00614T-099TOPY-099M-099Y-099M-49WGY-0B
I	141	532785	48	6415172	BECARD/FRNCLN	CMSS07B00235S-099M-099Y-099M-25WGY-0B
I	142	533110	80	6415761	FRET2*2/BRAMBLING//BECARD/3/WBLL1*2/BRAMBLING	CMSS07B00560T-099TOPY-099M-099Y-099M-19WGY-0B
I	143	533135	19	6415882	KIDEA (=KAUZ/PASTOR//PBW343/3/KIRITATI/4/FRNCLN)	CMSS07B00585T-099TOPY-099M-099Y-099M-11WGY-0B
I	144	525407	67	6338512	WBLL1*2/VIVITSI//AKURI/3/WBLL1*2/BRAMBLING	CMSS07Y01066T-099TOPM-099Y-099M-099Y-7M-0WGY
I	145	516927	23	6176829	SAUAL/3/ACHTAR*3//KANZ/KS85-8-4/4/SAUAL	CMSS06Y01171T-099TOPM-099Y-099ZTM-099Y-099M-8WGY-0B
I	146	51061	17	6062414	JANZ	QT3685-0Y-0Y
I	147	22483	121	6062418	CMH79A.955/4/AGA/3/4*SN64/CNO67//INIA66/5/NAC	CMH84.499-2Y-1B-1Y-5B-1Y-1B-0Y-0Y-0B-040M-040Y-36M-0Y-0Y-0Y
I	148	111997	158	6062421	CROC_1/AE.SQUARROSA (224)//OPATA	CIGM90.393-2Y-1B-9Y-0B-0B-0Y
I	149	527291	22	6489593	BCN/RIALTO//ROLF07	PTSS07GHB00015S-0B-0Y-099B-13Y-0Y
I	150	473281	85	6056086	MEX94.27.1.20/3/SOKOLL//ATTILA/3*BCN	PTSS02B00132T-0TOPY-0B-0Y-0B-25Y-0M-0SY-0B-0Y-0Y
II	1	556677	27	7175970	CROC_1/AE.SQUARROSA (205)//BORL95/3/PRL/SARA//TSI/VEE#5/4/FRET2/5/CIRO16	CMSS10Y00023S-099Y-099M-099NJ-099NJ-4WGY-0B
II	2	557128	62	7176779	CIRO16/3/TRCH/SRTU//KACHU	CMSS10Y00474S-099Y-099M-099NJ-099NJ-17WGY-0B
II	3	562793	68	7174709	CIRO16*2/4/WBLL1/KUKUNA//TACUPETO F2001/3/UP2338*2/VIVITSI	CMSS10B01108T-099TOPY-099M-099NJ-099NJ-26WGY-0B
II	4	562708	89	7174342	TACUPETO F2001/BRAMBLING/5/NAC/TH.AC//3*PVN/3/MIRLO/BUC/4/2*PASTOR*2/6/WAXWING/SRTU//WAXWING/KIRITATI	CMSS10B01023T-099TOPY-099M-099NJ-099NJ-14WGY-0B
II	5	565708	10	7178541	CROC_1/AE.SQUARROSA (205)//BORL95/3/PRL/SARA//TSI/VEE#5/4/FRET2/6/MTRWA92.161/PRINIA/5/SERI*3//RL6010/4*YR/3/PASTOR/4/BAV92	CMSA10M00468S-099ZTM-099NJ-099NJ-3WGY-0B
II	6	562092	72	7171118	SAUAL/WHEAR//SAUAL/3/PBW343*2/KUKUNA*2//FRTL/PIFED	CMSS10B00407S-099M-099NJ-099NJ-23WGY-0B
II	7	562159	71	7171238	UP2338*2/VIVITSI/3/FRET2/TUKURU//FRET2/4/MISR 1/5/TUKURU//BAV92/RAYON*2/3/PVN	CMSS10B00474S-099M-099NJ-099NJ-19WGY-0B
II	8	562704	39	7174314	ROLF07/SAUAL//CIRO16/3/ROLF07/SAUAL	CMSS10B01019T-099TOPY-099M-099NJ-099NJ-7WGY-0B
II	9	562712	44	7179800	KAUZ//ALTAR 84/AOS/3/MILAN/KAUZ/4/SAUAL/5/SERI.1B//KAUZ/HEVO/3/AMAD*2/4/KIRITATI/6/KACHU/SAUAL	CMSS10B01027T-099TOPY-099M-099NJ-099NJ-27WGY-0B
II	10	562708	98	7174351	TACUPETO F2001/BRAMBLING/5/NAC/TH.AC//3*PVN/3/MIRLO/BUC/4/2*PASTOR*2/6/WAXWING/SRTU//WAXWING/KIRITATI	CMSS10B01023T-099TOPY-099M-099NJ-099NJ-34WGY-0B
II	11	562707	52	7047479	TACUPETO F2001/BRAMBLING/5/NAC/TH.AC//3*PVN/3/MIRLO/BUC/4/2*PASTOR*2/6/TRCH/SRTU//KACHU	CMSS10B01022T-099TOPY-099M-0SY-6M-0WGY
II	12	557027	47	7176624	KACHU/SAUAL/5/SERI.1B//KAUZ/HEVO/3/AMAD*2/4/KIRITATI	CMSS10Y00373S-099Y-099M-099NJ-099NJ-24WGY-0B
II	13	562718	95	7174421	KACHU/SAUAL/4/VARIS/MISR 2/3/FRET2/KUKUNA//FRET2/5/KACHU/SAUAL	CMSS10B01033T-099TOPY-099M-099NJ-099NJ-20WGY-0B
II	14	557029	79	7176644	KACHU/SAUAL//CIRO16	CMSS10Y00375S-099Y-099M-099NJ-099NJ-38WGY-0B
II	15	561980	95	7170962	BOKOTA/3/UP2338*2/KKTS*2//YANAC	CMSS10B00295S-099M-099NJ-099NJ-11WGY-0B
II	16	343585	179	7694609	KACHU #1	CMSS97M03912T-040Y-020Y-030M-020Y-040M-4Y-2M-0Y-082Y
II	17	525424	84	6341870	MUCUY (=MUTUS*2/AKURI)	CMSS07Y01083T-099TOPM-099Y-099M-099Y-40M-0WGY
II	18	541185	105	7048518	MUTUS/DANPHE #1/4/C80.1/3*BATAVIA//2*WBLL1/3/C80.1/3*QT4522//2*PASTOR	CMSS08B00763T-099TOPY-099M-099NJ-29WGY-0B-4B-0WGY
II	19	562714	64	7047560	KACHU/SAUAL*2/3/TACUPETO F2001/BRAMBLING//KIRITATI	CMSS10B01029T-099TOPY-099M-0SY-33M-0WGY
II	20	562715	47	7174396	KACHU/SAUAL*2/5/SERI.1B//KAUZ/HEVO/3/AMAD*2/4/KIRITATI	CMSS10B01030T-099TOPY-099M-099NJ-099NJ-14WGY-0B
II	21	557026	42	7176616	KACHU/SAUAL/3/TACUPETO F2001/BRAMBLING//KIRITATI	CMSS10Y00372S-099Y-099M-099NJ-099NJ-15WGY-0B
II	22	556873	63	7176374	SW2148/2*ROLF07/3/HUW234+LR34/PRINIA*2//SNLG	CMSS10Y00219S-099Y-099M-099NJ-099NJ-2WGY-0B
II	23	562778	56	7174803	FRET2/KUKUNA//FRET2/3/PARUS/4/FRET2*2/SHAMA*2/5/WBLL1/KUKUNA//TACUPETO F2001/3/UP2338*2/VIVITSI	CMSS10B01093T-099TOPY-099M-099NJ-099NJ-23WGY-0B
II	24	556681	26	7175977	BAJ #1//WAXWING/PIHA	CMSS10Y00027S-099Y-099M-099NJ-099NJ-6WGY-0B
II	25	520792	37	6175067	NADI (=NAC/TH.AC//3*PVN/3/MIRLO/BUC/4/2*PASTOR/5/KACHU/6/KACHU)	CMSS06B00734T-099TOPY-099ZTM-099Y-099M-13WGY-0B
II	26	559925	36	7177745	PFAU/MILAN/5/CHEN/AEGILOPS SQUARROSA (TAUS)//BCN/3/VEE#7/BOW/4/PASTOR/6/CROC_1/AE.SQUARROSA (205)//BORL95/3/PRL/SARA//TSI/VEE#5/4/FRET2/7/CIRO16	CMSS10Y01236T-099TOPM-099Y-099M-099NJ-099NJ-10WGY-0B
II	27	562715	50	7174399	KACHU/SAUAL*2/5/SERI.1B//KAUZ/HEVO/3/AMAD*2/4/KIRITATI	CMSS10B01030T-099TOPY-099M-099NJ-099NJ-26WGY-0B
II	28	560024	47	7177888	HUHWA1/3/2*PRL/2*PASTOR//SUNSTATE	CMSS10Y01335T-099TOPM-099Y-099M-099NJ-099NJ-25WGY-0B
II	29	562868	31	7175856	HW2045/3/WAXWING/SRTU//WAXWING/KIRITATI/4/KINGBIRD #1//INQALAB 91*2/TUKURU	CMSS10B01183T-099TOPY-099M-099NJ-099NJ-18WGY-0B
II	30	557198	34	7176852	FRET2/KUKUNA//FRET2/3/WHEAR/4/FRET2*2/KUKUNA/7/TUKURU//BAV92/RAYON/6/NG8201/KAUZ/4/SHA7//PRL/VEE#6/3/FASAN/5/MILAN/KAUZ	CMSS10Y00544S-099Y-099M-099NJ-099NJ-11WGY-0B
II	31	562673	50	7047304	TUKURU//BAV92/RAYON/6/NG8201/KAUZ/4/SHA7//PRL/VEE#6/3/FASAN/5/MILAN/KAUZ/7/SERI.1B//KAUZ/HEVO/3/AMAD*2/4/KIRITATI/8/ATTILA*2/PBW65*2//W485/HD29	CMSS10B00988T-099TOPY-099M-0SY-18M-0WGY
II	32	562659	92	7174107	WBLL1*2/4/YACO/PBW65/3/KAUZ*2/TRAP//KAUZ/5/KACHU #1/6/MARCHOUCH*4/SAADA/3/2*FRET2/KUKUNA//FRET2/7/WBLL1*2/4/YACO/PBW65/3/KAUZ*2/TRAP//KAUZ/5/KACHU #1	CMSS10B00974T-099TOPY-099M-099NJ-099NJ-5WGY-0B
II	33	559888	30	7177702	KACHU/PAURAQ//PAURAQUE #1	CMSS10Y01199T-099TOPM-099Y-099M-099NJ-099NJ-6WGY-0B
II	34	565757	36	7044583	CHIR3/4/SIREN//ALTAR 84/AE.SQUARROSA (205)/3/3*BUC/5/PFAU/WEAVER/8/BOW/VEE/5/ND/VG9144//KAL/BB/3/YACO/4/CHIL/6/CASKOR/3/CROC_1/AE.SQUARROSA (224)//OPATA/7/PASTOR//MILAN/KAUZ/3/BAV92	CMSA10M00517S-050ZTM-0SY-10M-0WGY
II	35	562653	37	7047125	WBLL1/KUKUNA//TACUPETO F2001/3/BAJ #1/4/CIRO16/5/WBLL1/KUKUNA//TACUPETO F2001/3/BAJ #1	CMSS10B00968T-099TOPY-099M-0SY-8M-0WGY
II	36	556968	41	7176556	TUKURU//BAV92/RAYON/6/NG8201/KAUZ/4/SHA7//PRL/VEE#6/3/FASAN/5/MILAN/KAUZ/7/CIRO16	CMSS10Y00314S-099Y-099M-099NJ-099NJ-27WGY-0B
II	37	562449	98	7173465	KACHU/3/WHEAR//2*PRL/2*PASTOR/4/BOKOTA	CMSS10B00764T-099TOPY-099M-099NJ-099NJ-2WGY-0B
II	38	562610	54	7046872	MARCHOUCH*4/SAADA/3/2*FRET2/KUKUNA//FRET2/7/TUKURU//BAV92/RAYON/6/NG8201/KAUZ/4/SHA7//PRL/VEE#6/3/FASAN/5/MILAN/KAUZ/8/MARCHOUCH*4/SAADA/3/2*FRET2/KUKUNA//FRET2	CMSS10B00925T-099TOPY-099M-0SY-28M-0WGY
II	39	537240	51	6683244	SHORTENED SR26 TRANSLOCATION//2*WBLL1*2/KKTS/3/BECARD	CMSS08Y01115T-099M-099Y-099M-099NJ-14WGY-0B
II	40	562658	25	7174103	WBLL1*2/SHAMA//KACHU/3/PRL/6/SAUAL/4/CROC_1/AE.SQUARROSA (205)//KAUZ/3/ATTILA/5/SAUAL	CMSS10B00973T-099TOPY-099M-099NJ-099NJ-5WGY-0B
II	41	557024	71	7176611	KAUZ//ALTAR 84/AOS/3/MILAN/KAUZ/4/SAUAL/5/SERI.1B//KAUZ/HEVO/3/AMAD*2/4/KIRITATI	CMSS10Y00370S-099Y-099M-099NJ-099NJ-41WGY-0B
II	42	562527	20	7173767	TILHI/SOKOLL/4/2*ATTILA*2/PBW65//PIHA/3/ATTILA/2*PASTOR	CMSS10B00842T-099TOPY-099M-099NJ-099NJ-9WGY-0B
II	43	559885	12	7177692	KACHU*2/6/YAR/AE.SQUARROSA (783)/4/GOV/AZ//MUS/3/SARA/5/MYNA/VUL//JUN	CMSS10Y01196T-099TOPM-099Y-099M-099NJ-099NJ-5WGY-0B
II	44	562728	67	7174535	SAUAL/MUTUS*2//PICAFLOR #1	CMSS10B01043T-099TOPY-099M-099NJ-099NJ-26WGY-0B
II	45	565708	11	7178542	CROC_1/AE.SQUARROSA (205)//BORL95/3/PRL/SARA//TSI/VEE#5/4/FRET2/6/MTRWA92.161/PRINIA/5/SERI*3//RL6010/4*YR/3/PASTOR/4/BAV92	CMSA10M00468S-099ZTM-099NJ-099NJ-5WGY-0B
II	46	562173	33	7046204	COPIO/5/UP2338*2/SHAMA/3/MILAN/KAUZ//CHIL/CHUM18/4/UP2338*2/SHAMA	CMSS10B00488S-099M-0SY-11M-0WGY
II	47	562727	90	7174519	SAUAL/MUTUS*2//CIRO16	CMSS10B01042T-099TOPY-099M-099NJ-099NJ-51WGY-0B
II	48	562464	46	7046390	FRANCOLIN #1/3/PBW343*2/KUKUNA*2//YANAC/4/KINGBIRD #1//INQALAB 91*2/TUKURU	CMSS10B00779T-099TOPY-099M-0SY-26M-0WGY
II	49	562442	78	7173452	PRL/2*PASTOR//2*CIRO16	CMSS10B00757T-099TOPY-099M-099NJ-099NJ-36WGY-0B
II	50	562232	15	7178836	WBLL1/KUKUNA//TACUPETO F2001/3/PIHA/4/COPIO	CMSS10B00547S-099M-099NJ-099NJ-3RGY-0B
II	51	562232	14	7178835	WBLL1/KUKUNA//TACUPETO F2001/3/PIHA/4/COPIO	CMSS10B00547S-099M-099NJ-099NJ-2RGY-0B
II	52	559681	67	7179251	KRONSTAD F2004/3/TRCH/SRTU//KACHU/4/CIRO16	CMSS10Y00992T-099TOPM-099Y-099M-099NJ-099NJ-12RGY-0B
II	53	562718	77	7077229	KACHU/SAUAL/4/VARIS/MISR 2/3/FRET2/KUKUNA//FRET2/5/KACHU/SAUAL	CMSS10B01033T-099TOPY-099M-0SY-22M-0RGY
II	54	561852	33	7178785	C80.1/3*BATAVIA//2*WBLL1/5/REH/HARE//2*BCN/3/CROC_1/AE.SQUARROSA (213)//PGO/4/HUITES/6/FRANCOLIN #1/BLOUK #1	CMSS10B00167S-099M-099NJ-099NJ-13RGY-0B
II	55	562493	45	7178872	SAAR//PBW343*2/KUKUNA/3/2*CIRO16	CMSS10B00808T-099TOPY-099M-099NJ-099NJ-2RGY-0B
II	56	564857	44	7077414	NGL//2*WHEAR/SOKOLL	CMSA10M00366T-050Y-050ZTM-099Y-5M-0RGY
II	57	562228	20	7178833	WBLL1/KUKUNA//TACUPETO F2001/3/PIHA/4/WAXWING/KIRITATI*2//YANAC	CMSS10B00543S-099M-099NJ-099NJ-3RGY-0B
II	58	559680	41	7179238	KRONSTAD F2004/5/2*FRET2*2/SHAMA*2/4/BOW/URES//2*WEAVER/3/CROC_1/AE.SQUARROSA (213)//PGO	CMSS10Y00991T-099TOPM-099Y-099M-099NJ-099NJ-8RGY-0B
II	59	562718	76	7077228	KACHU/SAUAL/4/VARIS/MISR 2/3/FRET2/KUKUNA//FRET2/5/KACHU/SAUAL	CMSS10B01033T-099TOPY-099M-0SY-21M-0RGY
II	60	559759	46	7179177	SAAR//PBW343*2/KUKUNA*2/8/NG8201/KAUZ/4/SHA7//PRL/VEE#6/3/FASAN/5/MILAN/KAUZ/6/ACHYUTA/7/PBW343*2/KUKUNA	CMSS10Y01070T-099TOPM-099Y-099M-099NJ-099NJ-18RGY-0B
II	61	279807	61	3855011	VOROBEY	CMSS96Y02555S-040Y-020M-050SY-020SY-27M-0Y
II	62	562232	13	7178834	WBLL1/KUKUNA//TACUPETO F2001/3/PIHA/4/COPIO	CMSS10B00547S-099M-099NJ-099NJ-1RGY-0B
II	63	557116	75	7179063	FRET2/KUKUNA//FRET2/3/TAM200/TUI/4/FRET2*2/SHAMA/5/WBLL1/KUKUNA//TACUPETO F2001/3/UP2338*2/VIVITSI	CMSS10Y00462S-099Y-099M-099NJ-099NJ-5RGY-0B
II	64	559680	40	7179153	KRONSTAD F2004/5/2*FRET2*2/SHAMA*2/4/BOW/URES//2*WEAVER/3/CROC_1/AE.SQUARROSA (213)//PGO	CMSS10Y00991T-099TOPM-099Y-099M-099NJ-099NJ-6RGY-0B
II	65	562232	18	7178839	WBLL1/KUKUNA//TACUPETO F2001/3/PIHA/4/COPIO	CMSS10B00547S-099M-099NJ-099NJ-6RGY-0B
II	66	557116	74	7179062	FRET2/KUKUNA//FRET2/3/TAM200/TUI/4/FRET2*2/SHAMA/5/WBLL1/KUKUNA//TACUPETO F2001/3/UP2338*2/VIVITSI	CMSS10Y00462S-099Y-099M-099NJ-099NJ-4RGY-0B
II	67	562852	20	7178937	VARIS/MISR 2/3/FRET2/KUKUNA//FRET2*2/7/TUKURU//BAV92/RAYON/6/NG8201/KAUZ/4/SHA7//PRL/VEE#6/3/FASAN/5/MILAN/KAUZ	CMSS10B01167T-099TOPY-099M-099NJ-099NJ-9RGY-0B
II	68	546507	83	6937974	CHIBIA//PRLII/CM65531/3/MISR 2*2/4/HUW234+LR34/PRINIA//PBW343*2/KUKUNA/3/ROLF07	CMSS09Y00853T-099TOPM-099Y-099ZTM-099NJ-099NJ-24WGY-0B
II	69	524381	89	6332122	CHIPAK (=CHIBIA//PRLII/CM65531/3/MISR 2/4/MUNAL #1)	CMSS07Y00066S-0B-099Y-099M-099Y-38M-0WGY
II	70	534690	24	6922442	C80.1/3*QT4118//KAUZ/RAYON/3/2*TRCH/7/CMH79A.955/4/AGA/3/4*SN64/CNO67//INIA66/5/NAC/6/RIALTO	PTSS07GHB00024S-0Y-099B-099Y-099B-7Y-0B
II	71	448418	52	5397958	BRBT1*2/KIRITATI	CGSS01B00072T-099Y-099M-099M-099Y-099M-30Y-0B
II	72	516641	60	6179253	WBLL1*2/4/BABAX/LR42//BABAX/3/BABAX/LR42//BABAX	CMSS06Y00885T-099TOPM-099Y-099ZTM-099NJ-099NJ-24WGY-0B
II	73	550020	31	7129702	BCN/WBLL1//PUB94.15.1.12/WBLL1	PTSS09GHB00024S-0SHB-099Y-099B-16Y-0Y
II	74	509497	11	5995532	WBLL1*2/4/SNI/TRAP#1/3/KAUZ*2/TRAP//KAUZ/5/KACHU #1	CMSS05B00519S-099Y-099M-099Y-099ZTM-2WGY-0B
II	75	521008	27	6178005	TECUE #1/2*WAXWING	CMSS06B00950T-099TOPY-099ZTM-099Y-099M-16WGY-0B
II	76	480813	18	5551750	CHEWINK #1	CGSS03B00074T-099Y-099M-099Y-099M-7WGY-0B
II	77	460356	569	6676541	PASTOR//HXL7573/2*BAU/3/WBLL1	PTSS02Y00023S-099B-099Y-099B-099Y-173B-0Y
II	78	543796	133	6692299	SOKOLL/3/PASTOR//HXL7573/2*BAU/4/PARUS/PASTOR	PTSA08M00046S-050ZTM-050Y-61ZTM-010Y-0B
II	79	543314	52	6692410	PAVLOVKA/V15.89C//NAVJ07/3/ROLF07	PTSA08M00021T-050Y-050ZTM-050Y-26ZTM-010Y-0B
II	80	543794	83	6692292	SOKOLL/3/PASTOR//HXL7573/2*BAU/4/ATTILA/PASTOR	PTSA08M00044S-050ZTM-050Y-51ZTM-010Y-0B
II	81	460354	93	5429336	SOKOLL/WBLL1	PTSS02Y00021S-099B-099Y-030ZTM-040SY-040M-5Y-0M-0SY
II	82	428600	78	5865657	CROC_1/AE.SQUARROSA (205)//BORL95/3/PRL/SARA//TSI/VEE#5/4/FRET2	CMSA00Y00817T-040M-0P0Y-040M-040SY-030M-2ZTM-0ZTY-0M-0SY-0Y-0Y
II	83	473245	55	6056158	MEX94.2.19//SOKOLL/WBLL1	PTSS02B00096T-0TOPY-0B-0Y-0B-33Y-0M-0SY-0B-0Y
II	84	417448	143	6056057	C80.1/3*QT4118//KAUZ/RAYON/3/2*TRCH	CGSS00Y00180T-099B-5Y-0B-29Y-0B-0Y-0Y
II	85	420696	48	6056049	WBLL1*2/KURUKU	CGSS00B00162T-099TOPY-099M-099Y-099M-6CEL-0B-0B-0Y-0Y
II	86	593221	0	7025958	DPW 621-50
II	87	550025	21	7034038	MEX94.27.1.20/3/SOKOLL//ATTILA/3*BCN/4/PUB94.15.1.12/WBLL1	PTSS09GHB00029S-0SHB-099Y-18Y
II	88	550040	24	7129720	SOKOLL//PUB94.15.1.12/WBLL1	PTSS09GHB00044S-0SHB-099Y-099B-1Y-0Y
II	89	550015	26	7129678	SERI/BAV92//PUB94.15.1.12/WBLL1	PTSS09GHB00019S-0SHB-099Y-099B-4Y-0Y
II	90	550013	24	7129674	SERI/BAV92//JANZ	PTSS09GHB00017S-0SHB-099Y-099B-2Y-0Y
II	91	23371	119	88517	OR791432/VEE#3.2	CM90797-15M-0Y-0M-3Y-0B
II	92	334948	266	3825355	SOKOLL	CMSS97M00316S-0P20M-0P20Y-43M-010Y
II	93	334938	318	3823821	PASTOR//HXL7573/2*BAU	CMSS97M00306S-0P20M-0P20Y-85M-010Y
II	94	543821	100	6692369	WBLL4//OAX93.24.35/WBLL1/5/CROC_1/AE.SQUARROSA (205)//BORL95/3/PRL/SARA//TSI/VEE#5/4/FRET2	PTSA08M00071S-050ZTM-050Y-71ZTM-010Y-0B
II	95	543825	135	6692380	PUB94.15.1.12/FRTL/5/CROC_1/AE.SQUARROSA (205)//BORL95/3/PRL/SARA//TSI/VEE#5/4/FRET2	PTSA08M00075S-050ZTM-050Y-12ZTM-010Y-0B
II	96	450761	133	6171902	F2SR2-69//YANGLING SHAANXI/PASTOR	GR01B00039S-0SH-6B-0Y-0Y-0M-6Y-0B-0Y-099Y
II	97	550020	25	7129696	BCN/WBLL1//PUB94.15.1.12/WBLL1	PTSS09GHB00024S-0SHB-099Y-099B-2Y-0Y
II	98	428600	39	5343246	CROC_1/AE.SQUARROSA (205)//BORL95/3/PRL/SARA//TSI/VEE#5/4/FRET2	CMSA00Y00817T-040M-0P0Y-040M-040SY-030M-8ZTM-0ZTY-0M-0SY
II	99	460356	139	5429403	PASTOR//HXL7573/2*BAU/3/WBLL1	PTSS02Y00023S-099B-099Y-030ZTM-040SY-040M-19Y-0M-0SY
II	100	343585	64	4755013	KACHU	CMSS97M03912T-040Y-020Y-030M-020Y-040M-4Y-3M-0Y
II	101	522741	194	6278810	D67.2/PARANA 66.270//AE.SQUARROSA (320)/3/CUNNINGHAM/4/VORB	CMSA06M00431S-040ZTM-040ZTY-31ZTM-02Y-0B
II	102	460354	128	6056139	SOKOLL/WBLL1	PTSS02Y00021S-099B-099Y-030ZTM-040SY-040M-18Y-0M-0SY-0B-0Y
II	103	537322	10	6489623	CMH79A.955/4/AGA/3/4*SN64/CNO67//INIA66/5/NAC/6/RIALTO/7/BCN/WBLL1/8/C80.1/3*QT4118//KAUZ/RAYON/3/2*TRCH	PTSS08GHB00052T-099TOPB-099Y-099B-8Y
II	104	527290	34	7135887	HE1/2*CNO79//BAV92/3/ROLF07	PTSS07GHB00014S-0B-0Y-099B-7Y-0Y-0Y-0MEDPY-0B
II	105	550025	26	7410999	MEX94.27.1.20/3/SOKOLL//ATTILA/3*BCN/4/PUB94.15.1.12/WBLL1	PTSS09GHB00029S-0SHB-099Y-21Y-020Y
II	106	534690	11	6489912	C80.1/3*QT4118//KAUZ/RAYON/3/2*TRCH/7/CMH79A.955/4/AGA/3/4*SN64/CNO67//INIA66/5/NAC/6/RIALTO	PTSS07GHB00024S-0Y-099B-099Y-099B-7Y
II	107	520765	33	6175024	TACUPETO F2001/BRAMBLING*2//KACHU	CMSS06B00707T-099TOPY-099ZTM-099Y-099M-2WGY-0B
II	108	516361	518	7806808	BORLAUG100 F2014	CMSS06Y00605T-099TOPM-099Y-099ZTM-099Y-099M-11WGY-0B-0MEX
II	109	516682	16	6176334	ROLF07*2/5/REH/HARE//2*BCN/3/CROC_1/AE.SQUARROSA (213)//PGO/4/HUITES	CMSS06Y00926T-099TOPM-099Y-099ZTM-099Y-099M-5WGY-0B
II	110	536752	67	6682171	QUAIU*2/KINDE	CMSS08Y00627T-099TOPM-099Y-099M-099NJ-16WGY-0B
II	111	536994	57	6569050	DANPHE #1*2/CHYAK	CMSS08Y00869T-099TOPM-099Y-099M-099Y-16M-0WGY
II	112	516702	40	6176368	KUTZ (=KACHU #1/4/CROC_1/AE.SQUARROSA (205)//BORL95/3/2*MILAN/5/KACHU)	CMSS06Y00946T-099TOPM-099Y-099ZTM-099Y-099M-8WGY-0B
II	113	459355	73	5390612	SUPER 152	CGSS02Y00153S-099M-099Y-099M-46Y-0B
II	114	533110	80	6415761	FRET2*2/BRAMBLING//BECARD/3/WBLL1*2/BRAMBLING	CMSS07B00560T-099TOPY-099M-099Y-099M-19WGY-0B
II	115	533135	19	6415882	KIDEA (=KAUZ/PASTOR//PBW343/3/KIRITATI/4/FRNCLN)	CMSS07B00585T-099TOPY-099M-099Y-099M-11WGY-0B
II	116	516927	23	6176829	SAUAL/3/ACHTAR*3//KANZ/KS85-8-4/4/SAUAL	CMSS06Y01171T-099TOPM-099Y-099ZTM-099Y-099M-8WGY-0B
II	117	51061	0	4982242	JANZ	QT3685
II	118	22483	121	6062418	CMH79A.955/4/AGA/3/4*SN64/CNO67//INIA66/5/NAC	CMH84.499-2Y-1B-1Y-5B-1Y-1B-0Y-0Y-0B-040M-040Y-36M-0Y-0Y-0Y
II	119	527291	22	6489593	BCN/RIALTO//ROLF07	PTSS07GHB00015S-0B-0Y-099B-13Y-0Y
II	120	507064	90	6000921	SOKOLL//PBW343*2/KUKUNA/3/ATTILA/PASTOR	CMSA05Y01188T-040M-040ZTP0Y-040ZTM-040SY-17ZTM-01Y-0B
II	121	550050	25	7129751	CROC_1/AE.SQUARROSA (224)//OPATA/3/PUB94.15.1.12/WBLL1	PTSS09GHB00054S-0SHB-099Y-099B-4Y-0Y
II	122	550025	11	7034028	MEX94.27.1.20/3/SOKOLL//ATTILA/3*BCN/4/PUB94.15.1.12/WBLL1	PTSS09GHB00029S-0SHB-099Y-8Y
II	123	520287	53	6177058	PANDORA//WBLL1*2/BRAMBLING	CMSS06B00229S-0Y-099ZTM-099Y-099M-12RGY-0B
II	124	472927	53	6056184	MEX94.2.19/PUB94.15.1.12	PTSS02B00074S-0Y-0B-0Y-0B-32Y-0M-0SY-0Y-0Y
II	125	522932	1711	6384747	VORB//PARUS/PASTOR	CMSA06M00622S-182ZTM-010Y-010B-1Y-0B-010Y
II	126	550015	68	7857856	SERI/BAV92//PUB94.15.1.12/WBLL1	PTSS09GHB00019S-0SHB-099Y-099B-9Y-0Y-020Y-0MXI
II	127	571257	125	7857905	CROC_1/AE.SQUARROSA (205)//BORL95/3/PRL/SARA//TSI/VEE#5/4/FRET2/5/68.111/RGB-U//WARD/3/AE.SQUARROSA (501)	PTSS11SHB00026S-099B-099Y-099B-22Y-099Y-0MXI
II	128	571267	98	7857929	NAVJ07/3/GARZA/BOY//AE.SQUARROSA (1037)	PTSS11SHB00036S-099B-099Y-099B-5Y-099Y-0MXI
II	129	572849	85	7857956	WBLL1*2/KUKUNA/5/UP2338*2/SHAMA/3/MILAN/KAUZ//CHIL/CHUM18/4/UP2338*2/SHAMA	PTSS11Y00035S-0SHB-099SHB-099Y-1B-099Y-099B-020Y-0B
II	130	572842	92	7857960	QUAIU/5/UP2338*2/SHAMA/3/MILAN/KAUZ//CHIL/CHUM18/4/UP2338*2/SHAMA	PTSS11Y00028S-0SHB-099B-099Y-20B-099Y-099B-020Y-0B
II	131	460360	38	6056064	PUB94.15.1.12/WBLL1	PTSS02Y00027S-011Y-0B-0Y-0B-7Y-0M-0SY-0Y-0Y
II	132	550053	30	7129763	C80.1/3*QT4118//KAUZ/RAYON/3/2*TRCH/4/BERKUT/KRICHAUFF	PTSS09GHB00057S-0SHB-099Y-099B-10Y-0Y
II	133	473281	87	6056169	MEX94.27.1.20/3/SOKOLL//ATTILA/3*BCN	PTSS02B00132T-0TOPY-0B-0Y-0B-39Y-0M-0SY-0B-0Y
II	134	460360	39	6062417	PUB94.15.1.12/WBLL1	PTSS02Y00027S-011Y-0B-0Y-0B-7Y-0M-0SY-0B-0Y
II	135	550025	48	7705584	MEX94.27.1.20/3/SOKOLL//ATTILA/3*BCN/4/PUB94.15.1.12/WBLL1	PTSS09GHB00029S-0SHB-099Y-4Y-020Y-0MXI
II	136	543801	73	6692326	SOKOLL/3/PASTOR//HXL7573/2*BAU/4/WBLL4//OAX93.24.35/WBLL1	PTSA08M00051S-050ZTM-050Y-19ZTM-010Y-0B
II	137	543833	42	6692395	SOKOLL/WBLL1/5/CROC_1/AE.SQUARROSA (205)//BORL95/3/PRL/SARA//TSI/VEE#5/4/FRET2	PTSA08M00083S-050ZTM-050Y-14ZTM-010Y-0B
II	138	566547	34	7178679	PASTOR//HXL7573/2*BAU/3/SOKOLL/WBLL1/5/CROC_1/AE.SQUARROSA (213)//PGO/3/CMH81.38/2*KAUZ/4/BERKUT/6/W15.92/4/PASTOR//HXL7573/2*BAU/3/WBLL1	CMSA10M00251T-050Y-099ZTM-099NJ-099NJ-19WGY-0B
II	139	473259	70	6056166	WBLL4//OAX93.24.35/WBLL1	PTSS02B00110T-0TOPY-0B-0Y-0B-24Y-0M-0SY-0Y-0Y
II	140	509031	37	5995318	WBLL1/KUKUNA//TACUPETO F2001/3/BAJ #1	CMSS05B00053S-099Y-099M-099Y-099ZTM-19WGY-0B
II	141	543820	69	6692364	WBLL4//OAX93.24.35/WBLL1/5/CROC_1/AE.SQUARROSA (205)//BORL95/3/PRL/SARA//TSI/VEE#5/4/FRET2	PTSA08M00070S-050ZTM-050Y-32ZTM-010Y-0B
II	142	540618	69	6680727	WBLL1*2/BRAMBLING/4/BABAX/LR42//BABAX*2/3/SHAMA	CMSS08B00196S-099M-099NJ-099NJ-1WGY-0B
II	143	541024	54	6680863	TRCH*2//ND643/2*WBLL1	CMSS08B00602T-099TOPY-099M-099NJ-099NJ-4WGY-0B
II	144	543821	97	6692366	WBLL4//OAX93.24.35/WBLL1/5/CROC_1/AE.SQUARROSA (205)//BORL95/3/PRL/SARA//TSI/VEE#5/4/FRET2	PTSA08M00071S-050ZTM-050Y-16ZTM-010Y-0B
II	145	306547	135	4097206	SERI*3//RL6010/4*YR/3/PASTOR/4/BAV92	CMSS96M05696T-040Y-20M-010SY-010M-010SY-5M-0Y-0SY
II	146	543166	95	6691721	BAVIS/3/ATTILA/BAV92//PASTOR/5/CROC_1/AE.SQUARROSA (205)//BORL95/3/PRL/SARA//TSI/VEE#5/4/FRET2	CMSA08M00126T-050Y-040M-0NJ-13Y-0B
II	147	543804	55	6692346	SOKOLL/3/PASTOR//HXL7573/2*BAU/5/CROC_1/AE.SQUARROSA (205)//BORL95/3/PRL/SARA//TSI/VEE#5/4/FRET2	PTSA08M00054S-050ZTM-050Y-14ZTM-010Y-0B
II	148	572842	86	7695396	QUAIU/5/UP2338*2/SHAMA/3/MILAN/KAUZ//CHIL/CHUM18/4/UP2338*2/SHAMA	PTSS11Y00028S-0SHB-099B-099Y-20B-099Y-099B-020Y
II	149	609563	86	7695154	CETA/AE.SQUARROSA (435)/7/2*CHWL86/6/FILIN/IRENA/5/CNDO/R143//ENTE/MEXI_2/3/AEGILOPS SQUARROSA (TAUS)/4/WEAVER	PT12SHB00008T-099Y-099B-099Y-46B-020Y
II	150	609576	44	7695191	CETA/AE.SQUARROSA (435)//2*BECARD	PT12SHB00021T-099Y-099B-099Y-9B-020Y
