# Supplementary material for: Effect of Flowering Time-Related Genes on Biomass, Harvest Index, and Grain Yield in CIMMYT Elite Spring Bread Wheat
Source: Biology (Basel). 2021 Sep 1;10(9):855. doi: 10.3390/biology10090855 (PMC8471161; doi:10.3390/biology10090855)
Supplement: Supplementary file 1 [file biology-10-00855-s001.zip › Suppl. Table S2.xlsx]

## Sheet: Sheet1
Supplementary Table S2. Source- and sink related traits measured in HIBAP I and II
Trait abbreviation	Trait description	Trait measurement
Sink-related traits
TGW	Thousand grain weight (g)	Thousand grain weight measured in 4 replications, calculated from 200 grains radomly counted from combined yield, dried and weighed
GM2	Grain number per m2	Grain number per m2 measured in 4 replications (yield per unit area/TGW*1000)
SpkM2_A7	Number of spikes per m2 (7 days after anthesis)	Number of spikes 7 days after anthesis (GS65+7) in 2 replications calculated from harvesting an area of 0.8 m2 and a biomass subsample of 50 or 100 shoots weighed and ovendried, (#fertile shoots in biomass subsample/50 or 100) * #shoots in 0.8 m2
SM2	Number of spikes per m2 (physiological maturity)	Spikes per m2 measured in 2 replications, calculated from samples of 100 or 50 fertile oven-dried and threshed shoots (BM_PM/dry weight of 1 fertile shoot)
StM2_E40	Number of stems per m2 (40 days after emergance)	Number of stems per m2 at 40 days after emergence, estimated from a 50 shoot subsample from BM_E40 in 2 replications
StM2_InB	Number of stems per m2 (initiation of booting)	Number of stems per m2 at initation of booting (InB), estimated from a 50 shoot subsample from BM_InB in 2 replications
StM2_A7	Number of stems per m2 (7 days after anthesis)	Number of stems per m2 at 7 days after anthesis (GS65+7), estimated from a 50 shoot subsample from BM_A7 in 2 replications
GSP	Number of grains per spike	Grains per spike measured in 2 replications, from samples of 100 or 50 fertile oven-dried and threshed shoots (GM2/SM2)
GWSP	Grain weight per spike	Grains weight per spike measured in 2 replications, from samples of 100 or 50 fertile oven-dried and threshed shoots (grain dry weight in 50 or 100 shoots / 50 or 100)
GWSPKL	Grain weight per spikelet	Grains weight per spikelet measured in 2 replications, from samples of 100 or 50 fertile oven-dried and threshed shoots (GWSP/#spikelets per spike)
GFR	Grain filling rate	Grain dry weight devided by the grain filling duration in 4 replications (yield per unit area/duration of grain filling in days)
SPKLSP	Spikelet per spike	Fertile spikelets per spike counted in ﬁve spikes per plot in 2 replications from spikelet manual counting (6 spikes per plot)
InfSPKLSP	Infertile spikelets per spike	Infertile spikelets per spike counted in ﬁve spikes per plot in 2 replications from infertile spikelets manual counting (6 spikes per plot)
Spk_L	Spike length	Spike length measured as the length from the spike collar to the ear tip excluding the awns of 6 individual spikes per plot in 2 replications
FE	Fruiting efficiency based on chaff dry matter	Fruiting effeciency based on the chaff dry matter per m2 at harvest dividing the grains m2 at harvest by the chaff dry matter (g m2) in 2 replications
ChaffDW_ind	chaffDW of each invidual spike	Dry matter of the chaff of individual spikes at physiological maturiry in 2 replications
Source-related traits
BM_E40, _InB, _A7	In season biomass per unit area	Dry-matter per unit area at 40 days after emergence (E40), initiation of booting (InB) or seven days after flowering (A7), calculated from a 0.8 m2 field sample in 2 replications, moisture content was calculated based on a 50 or 100 shoot oven-dried subsample
BM_PM	Biomass per unit area, physiological maturity	Dry-matter per unit area at physiological maturiry in 2 replications, from samples of 100 or 50 fertile oven-dried shoots (yield / (grain dry-matter in 100 or 50 shoots/total dry-matter of 100 or 50 shoots)
GA_A7	Green Area (7 days after anthesis)	Green area per shoot measured in the leaf laminas using a leaf area meter, average from 12 randomly selected fertile shoots at 7 days after anthesis (GS65+7) in 2 replications
LamPI	Lamina Partitioning Index	Dry-matter of leaf lamina divided by the above ground dry matter of 12 randomly selected fertile shoots at 7 days after anthesis (GS65+7) in 2 replications
LamDW_A7	Lamina dry weight (7 days after anthesis)	Dry-matter of leaves per shoot (without stems or spikes) at 7 days after anthesis (GS65+7) in 2 replications from a subsample of 12 main shoots from BM_A7
CGRpre	Crop growth rate, pre-heading	Dry-matter accumulated per day during vegetative stage (BM_A7 - BM_E40)/(days from emergence to sampling of BM_A7 - days from emergence to sampling of BM_E40) in 2 replications
CGRpost	Crop growth rate, post-heading	Dry-matter accumulated per day during grain filling (BM_PM - BM_A7)/(days from emergence to physiological maturity - days from emergence to sampling of BM_A7) in 2 replications
Sink and source-related traits
Int3_L	Length of internode 3	Length of internode 3 measured in 12 stems / plot in 2 replications at 7 days after anthesis (GS65+7) in 2 replications. Internode 3 corresponds to peduncle-2
Ped_L	Peduncle length	Peduncle length measured in 12 stems / plot in 2 replications
StDW_A7	Stem dry weight (7 days after anthesis)	Dry-matter of a single stem (no leaf laminas or spikes) at 7 days after anthesis (GS65+7) in 2 replications from a subsample of 12 main shoots from BM_A7
StDWM2_A7	Stem dry weight per m2 (7 days after anthesis)	StDW_A7 * StM2_A7 (2 replications)
SpkDW_A7	Spike dry weight (7 days after anthesis)	Single spike dry weight at 7 days after anthesis (GS65+7) in 2 replications from a subsample of 12 main shoots from BM_A7
SpkDWM2_A7	Spike dry weight per m2 (7 days after anthesis)	SpkDW_A7 * SpkM2_A7 (2 replications)
StDW_PM	Stem dry weight (physiological maturity)	Dry-matter of a single stem (no spike or leaf lamina) at physiological maturity in 2 replications, from 100 or 50 fertile oven-dried shoots sample
StDWM2_PM	Stem dry weight per m2 (physiological maturity)	StDW_PM * SM2 (2 replications)
SpkDW_PM	Spike dry weight (physiological maturity)	Single spike dry weight at physiological maturity measured in 2 replications, from samples of 100 or 50 fertile oven-dried shoots
SpkDWM2_PM	Spike dry weight per m2 (physiological maturity)	SpkDW_PM * SM2 (2 replications)
