# Supplementary material for: Effect of Flowering Time-Related Genes on Biomass, Harvest Index, and Grain Yield in CIMMYT Elite Spring Bread Wheat
Source: Biology (Basel). 2021 Sep 1;10(9):855. doi: 10.3390/biology10090855 (PMC8471161; doi:10.3390/biology10090855)
Supplement: Supplementary file 1 [file biology-10-00855-s001.zip › Suppl. Table S3.xlsx]

## Sheet: Sheet1
Supplemenary Table S3. Molecular markers used to analyze alleles related to Vrn, Ppd, Eps genes
CIMMYT Marker ID	Marker type	Marker name	Gene	Chr	Alleles	Reference
------------------------------------------------------------------------------ Molecular markers related to known, major effect alleles ------------------------------------------------------------------------------------
CIMwMAS0043	KASP	Vrn-A1_9K0001	Vrn-A1	5A	Vrn-A1a, others	Yan et al. (2004)
CIMwMAS0046	KASP	Vrn-A1b-Marq	Vrn-A1	5A	Vrn-A1b, others	Yan et al. (2004)
CIMwMAS0047	KASP	Exon7_C/T_Vrn-A1	Vrn-A1	5A	vrn-A1v, vrn-A1w	Eagles et al. (2011)
CIMwMASSTS0185/186	STS	Vrn-B_multiplex	Vrn-B1	5B	Vrn-B1a, Vrn-B1b, Vrn-B1, vrn-B1	Fu et al. (2005), Milec et al. (2012)
CIMwMAS0048	KASP	Vrn-D1-D1a_A	Vrn-D1	5D	Vrn-D1a, vrn-D1	Fu et al. (2005),
CIMwMAS0089	KASP	Vrn-B3_1279	Vrn-B3	7B	Vrn-B3a, vrn-B3	Yan et al. (2006), Nitcher et al. (2014)
-	STS	Vrn-D3F6/R8	Vrn-D3	7D	Vrn-D3 (Jagger type), Vrn-D3 (2174 type)	Chen et al. (2010)
CIMwMAS0032	KASP	GS105-1117ID	Ppd-A1	2A	GS105 allele, wildtype allele	Beales et al. (2007)
CIMwMAS0033	KASP	Cdex5-6ID	Ppd-A1	2A	null allele, wildtype allele	Diaz et al. (2012)
CIMwMAS0035	KASP	TaPpdBJ001	Ppd-B1	2B	a (4x) allele, b allele	Diaz et al. (2012)
CIMwMAS0036	KASP	TaPpdBJ003	Ppd-B1	2B	a (3x) allele, b allele	Diaz et al. (2012)
CIMwMAS0040	KASP	TaPpdDD001	Ppd-D1	2D	a allele, b allele	Diaz et al. (2012)
CIMwMAS0042	KASP	TaPpdDD002	Ppd-D1	2D	b.1 allele, b allele	Diaz et al. (2012)
CIMwMAS0041	KASP	TaPpdDI001	Ppd-D1	2D	b.2 allele, b allele	Diaz et al. (2012)
------------------------------------------------------------------------------ Molecular markers related to recently identified genes ------------------------------------------------------------------------------------
CIMwMAS0139	KASP	TaFT3-B1	TaFT3-B1	1B	Spark type, Rialto type	Zikhali et al. (2017)
CIMwMAS0091	KASP	TaFT3-D1(FT3-Exon4_A/G)	TaFT3-D1	1D	Spark type, Rialto type	Zikhali et al. (2014)
CIMwMAS0140	KASP	TaTOE1-B1_KASP1	TaTOE1-B1	1B	Avalon type, Cadenza type	Zikhali et al. (2017)
CIMwMAS0141	KASP	TaTOE1-B1_KASP2	TaTOE1-B1	1B	Avalon type, Cadenza type	Zikhali et al. (2017)
CIMwMAS0122	KASP	TaMOT1-D1	Eps-D1	1D	Spark type, Rialto type	Zikali et al. (2015)
CIMwMAS0123	KASP	casTaBradi2g14790	Eps-D1	1D	Spark type, Rialto type	Zikali et al. (2015)
------------------------------------------------------------------------------ Copy number variant Taqman assays ------------------------------------------------------------------------------------
-	Taqman	CN PPDB1	Ppd-B1	2B		Diaz et al. (2012)
-	Taqman	CN FT3B	TaFT3-B1	1B		Diaz et al. (2012)
