# Supplementary material for: Effect of Flowering Time-Related Genes on Biomass, Harvest Index, and Grain Yield in CIMMYT Elite Spring Bread Wheat
Source: Biology (Basel). 2021 Sep 1;10(9):855. doi: 10.3390/biology10090855 (PMC8471161; doi:10.3390/biology10090855)
Supplement: Supplementary file 1 [file biology-10-00855-s001.zip › Suppl. Table S4.xlsx]

## Sheet: Sheet1
Supplementary Table S4. Phenotypic correlation between traits in HiBAP I and HiBAP II across two years of evaluation of each panel.
Phenotypic Correlations HiBAP I
Traits	YLD	BM_E40	BM_InB	BM_A7	BM_PM	HI	DTInB	DTA-InB	VGP
BM_E40	0.11023
BM_InB	0.091412	0.250228
BM_A7	0.172137	0.0139944	0.448378
BM_PM	0.675974	0.105732	0.370768	0.456591
HI	0.258354	0.0193279	-0.3633	-0.387173	-0.495412
DTInB	-0.159682	-0.259476	0.366754	0.238653	0.0991936	-0.302392
DTA-InB	0.0598518	-0.0784288	-0.01405	0.305752	0.296302	-0.382383	0.101547
VGP	-0.123932	-0.265409	0.318009	0.325174	0.193827	-0.41094	0.929706	0.459579
GFP	-0.046538	0.03835	-0.179438	-0.272936	-0.144476	0.125374	-0.507762	-0.220459	-0.536322
Phenotypic Correlations HiBAP II
Traits	YLD	BM_E40	BM_InB	BM_A7	BM_PM	HI	DTInB	DTA-InB	VGP
BM_E40	0.174424
BM_InB	0.0129955	0.223207
BM_A7	-0.0154034	0.193796	0.763756
BM_PM	0.625438	0.2377	0.402612	0.390342
HI	0.52654	-0.0632646	-0.425754	-0.450522	-0.330293
DTInB	-0.182488	-0.121541	0.73634	0.692265	0.123668	-0.356268
DTA-InB	-0.151863	-0.154309	0.297882	0.561856	0.116329	-0.30043	0.5098
VGP	-0.193994	-0.147158	0.680312	0.733137	0.137714	-0.381994	0.958876	0.732594
GFP	0.288481	0.140914	-0.41974	-0.593488	0.0439946	0.300904	-0.668068	-0.634806	-0.738877
