# Supplementary material for: Effect of Flowering Time-Related Genes on Biomass, Harvest Index, and Grain Yield in CIMMYT Elite Spring Bread Wheat
Source: Biology (Basel). 2021 Sep 1;10(9):855. doi: 10.3390/biology10090855 (PMC8471161; doi:10.3390/biology10090855)
Supplement: Supplementary file 1 [file biology-10-00855-s001.zip › Suppl. Table S5.xlsx]

## Sheet: Sheet1
Supplementary Table S5. Genetic correlation between traits in HiBAP I and HiBAP II across two years of evaluation of each panel.
Genetic Correlations in HiBAP I
Traits	YLD	BM_E40	BM_InB	BM_A7	BM_PM	HI	DTInB	DTA-InB	VGP
BM_E40	0.232793
BM_InB	0.0941385	0.270268
BM_A7	0.177658	0.0165333	0.447365
BM_PM	0.675332	0.110438	0.368507	0.469196
HI	0.251097	0.0227779	-0.364135	-0.393068	-0.503366
DTInB	-0.204141	-0.287395	0.366393	0.241228	0.104093	-0.299528
DTA-InB	0.0134705	0.0959282	-0.00856049	0.30787	0.309626	-0.382592	0.399763
VGP	-0.19727	-0.735492	0.319346	0.327634	0.201848	-0.407779	0.979433	0.572055
GFP	0.0197738	0.255344	-0.180755	-0.276273	-0.157378	0.122292	-0.682455	0.068564	-0.603497
Genetic Correlations in HiBAP I
Traits	YLD	BM_E40	BM_InB	BM_A7	BM_PM	HI	DTInB	DTA-InB	VGP
BM_E40	0.235617
BM_InB	0.00927011	0.333789
BM_A7	-0.0046572	0.298297	0.9999
BM_PM	0.605627	0.424999	0.599352	0.619914
HI	0.594096	-0.125294	-0.625005	-0.642958	-0.273653
DTInB	-0.194577	-0.186592	0.867673	0.882836	0.170818	-0.415068
DTA-InB	-0.252674	-0.398192	0.923695	0.592176	0.397312	-0.653582	0.9999
VGP	-0.210509	-0.234377	0.874725	0.821193	0.205157	-0.458759	0.9999	0.9999
GFP	0.332626	0.326582	-0.61304	-0.664409	0.00334302	0.397413	-0.781662	-0.836091	-0.781482
