# Supplementary material for: Effect of Flowering Time-Related Genes on Biomass, Harvest Index, and Grain Yield in CIMMYT Elite Spring Bread Wheat
Source: Biology (Basel). 2021 Sep 1;10(9):855. doi: 10.3390/biology10090855 (PMC8471161; doi:10.3390/biology10090855)
Supplement: Supplementary file 1 [file biology-10-00855-s001.zip › Suppl. Table S6.xlsx]

## Sheet: Sheet1
Supplementary Table S6. Allele frequencies of i) known major effect genes (Vrn-1, Vrn-3, Ppd-1), ii) newly identified phenology genes and iii) copy number variants (CNV) in the High Biomass Association Mapping Panels (HIBAP) I and II.
		HIBAP I			HIBAP II
Allele	Phenotype	count	frequency		count	frequency
------------------ Alleles of major effect genes Vrn-1, Vrn-3, Ppd-1----------------------
Vrn-A1a	spring type	8	0.0540541		4	0.027027
vrn-A1v	winter type - shorter vernalization	55	0.381944		57	0.404255
vrn-A1w	winter type - longer vernalization	89	0.618056		83	0.588652
Vrn-B1a	spring type	125	0.868056		112	0.817518
Vrn-B1b	spring type	2	0.0135135		3	0.0218978
vrn-B1	winter type	21	0.141892		22	0.160584
Vrn-D1a	spring type	140	0.952381		143	0.966216
vrn-D1	winter type	7	0.047619		5	0.0337838
Vrn-D3 (Jagger type)	earlier flowering	47	0.321918		58	0.391892
Vrn-D3 (2174 tupe)	later flowering	99	0.678082		90	0.608108
Ppd-A1a (GS105)	photoperiod insensitive	1	0.00680272		0	0
Ppd-A1 (null)	photoperiod sensitive	45	0.304054		33	0.230769
Ppd-A1b or others	photoperiod sensitive	99	0.668919		110	0.769231
Ppd-B1a (3x)	photoperiod insensitive	26	0.175676		14	0.0958904
Ppd-B1a (4x)	photoperiod insensitive	1	0.00680272		2	0.0135135
Ppd-B1b or others	photoperiod sensitive	121	0.823129		129	0.895833
Ppd-D1a	photoperiod insensitive	142	0.959459		146	0.979866
Ppd-D1b.2 (Mercia type)	photoperiod sensitive	5	0.0337838		3	0.0204082
------------------ Alleles of newly identified genes ----------------------
TaFT3-B1 (Spark type)	later flowering	8	0.0540541		6	0.04
TaFT3-B1 (Rialto type)	earlier flowering	77	0.52027		90	0.6
TaFT3-B1 (Avalon type)	later flowering	63	0.425676		54	0.36
TaFT3-D1(Rialto type)	earlier flowering	92	0.630137		83	0.58042
TaFT3-D1(Spark type)	later flowering	47	0.321918		60	0.41958
TaTOE1-B1 (Avalon type)	earlier flowering	106	0.721088		121	0.834483
TaTOE1-B1 (Cadenza type)	later flowering	38	0.258503		24	0.165517
Eps-D1 (Spark type)	earlier flowering	53	0.358108		58	0.39726
Eps-D1 (Rialto type)	later flowering	95	0.641892		88	0.598639
------------------ CNV of Ppd-B1 and TaFT3-B1 ----------------------
Ppd-B1 (CN2)	-	18	0.121622		-	-
CN3	-	33	0.222973		-	-
CN4	-	29	0.195946		-	-
CN5	-	22	0.148649		-	-
CN6	-	18	0.121622		-	-
CN7	-	4	0.027027		-	-
CN8	-	1	0.00675676		-	-
CN11	-	1	0.00675676		-	-
TaFT3-B1 (CN0)	-	17	0.114865		-	-
CN1	-	34	0.22973		-	-
CN2	-	3	0.0202703		-	-
CN3	-	3	0.0202703		-	-
CN4	-	4	0.027027		-	-
CN5	-	48	0.324324		-	-
CN6	-	36	0.243243		-	-
CN7	-	2	0.0135135		-	-
CN8	-	1	0.00675676		-	-
missing data points and heterzygotes were ignored
