# Supplementary material for: Effect of Flowering Time-Related Genes on Biomass, Harvest Index, and Grain Yield in CIMMYT Elite Spring Bread Wheat
Source: Biology (Basel). 2021 Sep 1;10(9):855. doi: 10.3390/biology10090855 (PMC8471161; doi:10.3390/biology10090855)
Supplement: Supplementary file 1 [file biology-10-00855-s001.zip › Suppl. Table S7.xlsx]

## Sheet: Sheet1
Supplementary Table S7. Single and stepwise regression results of alleles of the two genes TaTOE-B1 and TaFT3-B1.
A. Single marker regression
Traits	YLD	YLD	BM_E40	BM_E40	BM_InB	BM_InB	BM_A7	BM_A7	BM_PM	BM_PM	HI	HI	TGW		GM2	GM2	SM2	SM2	GSP	GSP	GWSP	GWSP	PGF	PGF	GFR	GFR	DTInB	DTInB	DTA-InB	DTA.InB	VGP/DTA	VP_DTA	GFD	GFP_DTM.A	CGRpre	CGRpre	CGRpost	CGRpost	SPKLSP	SPKLSP	InfSPKLSP	InfSPKLSP	Spk_length	Spk_length	Ped_length	Ped_length	StM2_E40	Stm2_E40	StM2_InB
	Estimate	Pr(>|t|)	Estimate	Pr(>|t|)	Estimate	Pr(>|t|)	Estimate	Pr(>|t|)	Estimate	Pr(>|t|)	Estimate	Pr(>|t|)	Estimate	Pr(>|t|)	Estimate	Pr(>|t|)	Estimate	Pr(>|t|)	Estimate	Pr(>|t|)	Estimate	Pr(>|t|)	Estimate	Pr(>|t|)	Estimate	Pr(>|t|)	Estimate	Pr(>|t|)	Estimate	Pr(>|t|)	Estimate	Pr(>|t|)	Estimate	Pr(>|t|)					Estimate	Pr(>|t|)	Estimate	Pr(>|t|)					Estimate	Pr(>|t|)	Estimate
HIBAP Ia
TaTOE-B1_KASP1 (Avalon type)	5.4814	0.0055	0.4884	0.1151	-1.0262	0.4453	1.5292	0.6576	-1.3774	0.8063	0.0056	0.0006	-0.63981	0.158	473.46	0.0006	5.7595	0.103	0.79992	0.1333	0.00076209	0.9778	0.30597	0.0522	0.20817	0.1004	-0.1707	0.5436	-0.0526	0.288	-0.2896	0.3559	0.1626	0.1106	---	---	---	---	-0.02326	0.8417	0.03669	0.2616	---	---	---	---	6.98358	0.4997	2.40702
TaTOE-B1_KASP2 (Avalon type)	6.1895	0.0025	0.4593	0.154	-0.681	0.6261	1.8153	0.6124	0.2537	0.9653	0.0056	0.0009	-0.5556	0.2347	470.235	0.0009	5.14893	0.1578	0.84575	0.1234	0.00647	0.8189	0.33919	0.0365	0.22896	0.0792	-0.1904	0.5144	-0.0521	0.3118	-0.309	0.3429	0.181	0.0871	---	---	---	---	-0.07215	0.5475	0.04441	0.1868	---	---	---	---	5.77444	0.5882	-0.09171
TaTOE-B1_KASP1 (Cadenza type)	-5.7056	0.0042	-0.3825	0.2221	1.0957	0.4191	-2.7024	0.4371	-1.1937	0.8331	-0.005	0.0026	0.51272	0.2677	-435.437	0.002	-5.72536	0.1118	-0.69043	0.2042	-0.00302	0.914	-0.23819	0.1394	-0.23755	0.0654	0.1387	0.6249	0.035	0.484	0.219	0.4892	-0.1378	0.1807	---	---	---	---	-0.04022	0.7347	-0.04599	0.1667	---	---	---	---	-1.50175	0.8868	-0.71035
TaTOE-B1_KASP2 (Cadenza type)	-3.5511	0.1289	0.2225	0.5416	1.6931	0.2817	-0.4018	0.9208	0.9512	0.885	-0.0035	0.0709	1.31754	0.0133	-649.865	0.002	-8.37952	0.0446	-1.15438	0.0669	0.02152	0.5076	-0.10333	0.5829	-0.24224	0.1067	-0.1149	0.7272	0.0296	0.6104	-0.0546	0.882	-0.0688	0.5662	---	---	---	---	-0.12144	0.3781	-0.03027	0.4351	---	---	---	---	-2.5933	0.8326	-7.93982
TaFT3-B1 (Avalon type)	1.8045	0.3165	-0.1036	0.7116	1.6006	0.1848	3.6914	0.2333	1.2216	0.809	0.0011	0.4797	0.29929	0.474	36.4025	0.7789	-6.59194	0.0417	1.34353	0.0055	0.06864	0.0056	-0.02748	0.8508	0.10479	0.3703	0.4797	0.0563	0.022	0.6227	0.5601	0.0458	-0.0379	0.6807	---	---	---	---	0.31033	0.0031	-0.08581	0.0037	---	---	---	---	-14.1889	0.1342	-11.1
TaFT3-B1 (Rialto type)	-0.8827	0.6209	0.1005	0.717	-1.1413	0.3399	-3.8667	0.2067	0.2363	0.9623	-0.0008	0.5791	-0.16774	0.6848	-46.8552	0.7144	5.23794	0.1025	-1.20044	0.0123	-0.05576	0.0236	-0.05331	0.7117	-0.04438	0.7013	-0.421	0.0908	-0.0047	0.9153	-0.4585	0.0992	-0.0004	0.9966	---	---	---	---	-0.30202	0.0036	0.07646	0.0091	---	---	---	---	14.095	0.132	9.32326
HIBAP IIa
TaTOE-B1_KASP1 (Avalon type)	9.23	0.0355	-0.543	0.5536	6.7377	0.2172	7.7921	0.3813	8.9378	0.2516	0.0035	0.1922	-0.475	0.4054	405.74	0.0375	3.0974	0.4633	0.6705	0.3373	0.0046	0.906	-0.1947	0.5076	0.3341	0.011	0.432	0.3096	-0.0063	0.926	0.4073	0.4673	-0.1128	0.5824	0.055	0.5623	0.08	0.8294	0.2764	0.0372	0.0626	0.2315	0.1562	0.1674	-0.1972	0.5748	17.2597	0.1296	3.3295
TaTOE-B1_KASP2 (Avalon type)	9.7417	0.0375	-0.5035	0.6066	6.6433	0.2541	5.6762	0.5502	7.9874	0.3371	0.0044	0.1232	-0.4798	0.4307	415.417	0.046	3.5351	0.4324	0.6136	0.4105	0.0017	0.9684	-0.1793	0.5673	0.3391	0.0156	0.4423	0.3294	-0.0094	0.8964	0.4085	0.4942	-0.0885	0.686	0.0185	0.8548	0.1325	0.738	0.2751	0.0521	0.0743	0.1823	0.1328	0.2716	-0.3361	0.3694	20.8739	0.0851	5.7703
TaFT3-B1 (Avalon type)	-0.6162	0.8397	-0.2125	0.7357	-0.9356	0.8035	-7.715	0.2057	-4.6969	0.3807	0.0012	0.5303	0.6843	0.0791	-231.955	0.0843	-6.6854	0.0196	0.4722	0.3248	0.0561	0.0345	-0.0046	0.9818	0.0051	0.9559	0.0261	0.929	-0.0383	0.4088	-0.084	0.8273	-0.0368	0.7938	-0.1163	0.0722	0.1442	0.5714	0.0955	0.2979	-0.0644	0.0715	0.1543	0.0458	0.5335	0.0254	-11.9342	0.1268	-12.9477
TaFT3-B1 (Rialto type)	2.6322	0.3791	0.1092	0.8602	1.1586	0.7543	8.0669	0.1787	6.5023	0.2168	-0.0003	0.863	-0.4132	0.2836	186.263	0.16	4.3641	0.1245	-0.2184	0.6442	-0.0301	0.2533	0.0321	0.8717	0.0564	0.5313	-0.1201	0.6767	0.0387	0.3967	-0.0147	0.9691	0.0378	0.7853	0.1347	0.0338	-0.0813	0.7459	-0.065	0.4724	0.0603	0.0869	-0.1192	0.1186	-0.4744	0.0439	8.1131	0.2931	8.9227
TaFT3-B1 (Spark type)	-17.6512	0.0435	0.839	0.6457	-2.1858	0.8411	-5.1289	0.7725	-16.9224	0.2755	-0.007	0.1885	-2.1669	0.0547	333.835	0.3939	18.333	0.0275	-2.0742	0.1346	-0.2108	0.0058	-0.2397	0.6821	-0.5314	0.0432	0.822	0.3314	-0.0136	0.9193	0.8333	0.4548	-0.0182	0.9645	-0.1912	0.3104	-0.5066	0.4926	-0.2391	0.3691	0.0186	0.8588	-0.2636	0.2423	-0.3686	0.5983	29.9275	0.1872	31.4233
B. Stepwise marker regression with a p < 0.05
	YLD		BM_E40	BM_E40	BM_InB	BM_InB	BM_A7	BM_A7	BM_PM	BM	HI	HI	TGW		GM2	GM2	SM2	SM2	GSP	GSP	GWSP	GWSp	PGF	PGF	GFR	GFR	DTInB	DTInB	DTA-InB	DTA.InB	VGP/DTA	VP_DTA	GFD	GFP_DTM.A	CGRpre	CGRpre	CGRpost	CGRpost	SPKLSP	SPKLSP	InfSPKLSP	InfSPKLSP	Spk_L	Spk_length	Ped_L	Ped_length	StM2_E40	Stm2_E40	StM2_InB
Variable	Estimate	Pr(>|t|)	Estimate	Pr(>|t|)	Estimate	Pr(>|t|)	Estimate	Pr(>|t|)	Estimate	Pr(>|t|)	Estimate	Pr(>|t|)	Estimate	Pr(>|t|)	Estimate	Pr(>|t|)	estimate	p	Estimate	Pr(>|t|)	Estimate	Pr(>|t|)	Estimate	Pr(>|t|)	Estimate	Pr(>|t|)	Estimate	Pr(>|t|)	Estimate	Pr(>|t|)	Estimate	Pr(>|t|)	Estimate	Pr(>|t|)					Estimate	Pr(>|t|)	Estimate	Pr(>|t|)					Estimate	Pr(>|t|)	Estimate
HiBAP Ib
TaTOE-B1_KASP1 (Avalon type)	---	---	---	---	---	---	---	---	---	---	---	---	---	---	---	---	---	---	---	---	---	---	---	---	---	---	---	---	---	---	---	---	---	---	---	---	---	---	---	---	---	---	---	---	---	---	---	---	---
TaTOE-B1_KASP2 (Avalon type)	6.42745	0.0013	---	---	---	---	---	---	---	---	0.01664	0.0023	---	---	---	---	---	---	---	---	---	---	0.38897	0.0059	---	---	---	---	---	---	---	---	---	---	---	---	---	---	---	---	---	---	---	---	---	---	---	---	---
TaTOE-B1_KASP1 (Cadenza type)	---	---	---	---	---	---	---	---	---	---	0.01269	0.0153	---	---	---	---	---	---	---	---	---	---	---	---	---	---	---	---	---	---	---	---	---	---	---	---	---	---	---	---	-0.07882	0.0175	---	---	---	---	---	---	---
TaTOE-B1_KASP2 (Cadenza type)	---	---	---	---	---	---	---	---	---	---	---	---	---	---	-530.728	0.0003	-11.3516	0.0067	---	---	---	---	---	---	---	---	---	---	---	---	---	---	---	---	---	---	---	---	---	---	---	---	---	---	---	---	---	---	---
TaFT3-B1 (Avalon type)	---	---	---	---	---	---	---	---	---	---	---	---	---	---	---	---	-7.29663	0.0232	1.00102	0.0194	0.05629	0.0155	---	---	---	---	---	---	---	---	---	---	---	---	---	---	---	---	0.29548	0.0024	-0.10215	0.0007	---	---	---	---	---	---	---
TaFT3-B1 (Rialto type)	---	---	---	---	---	---	---	---	---	---	---	---	---	---	---	---	---	---	---	---	---	---	---	---	---	---	---	---	---	---	---	---	---	---	---	---	---	---	---	---	---	---	---	---	---	---	---	---	---
HIBAP IIb
TaTOE-B1_KASP1 (Avalon type)	---	---	---	---	---	---	---	---	---	---	---	---	---	---	363.918	0.0494	---	---	---	---	---	---			---	---	---	---	---	---	---	---	---	---	---	---	---	---	0.3201	0.0191	---	---	---	---	---	---	---	---	---
TaTOE-B1_KASP2 (Avalon type)	---	---	---	---	---	---	---	---	---	---	---	---	---	---	---	---	---	---	---	---	---	---			0.279	0.049	---	---	---	---	---	---	---	---	---	---	---	---	---	---	---	---	---	---	---	---	26.3446	0.0226	---
TaFT3-B1 (Avalon type)	24.7123	0.0138	---	---	---	---	-11.9287	0.0256	---	---	0.0137	0.0286	3.1118	0.0041	-764.486	0.0371	-25.9476	0.0026	2.924	0.0479	0.2981	0.0001			0.6101	0.0306	---	---	---	---	---	---	---	---	---	---	0.4632	0.0489	---	---	---	---	---	---	---	---	-72.5571	0.0022	-52.9985
TaFT3-B1 (Rialto type)	25.6681	0.0096	---	---	---	---	---	---	---	---	0.0138	0.0267	2.689	0.0117	---	---	-20.2755	0.0148	---	---	0.2457	0.0011			0.6751	0.0149	---	---	---	---	---	---	---	---	0.1791	0.0023	---	---	---	---	---	---	---	---	---	---	-56.185	0.0138	-42.6423
TaFT3-B1 (Spark type)	---	---	---	---	---	---	---	---	---	---			---	---	---	---	---	---	---	---	---	---			---	---	---	---	---	---	---	---	---	---	---	---	---	---	---	---	---	---	---	---	---	---	---	---	---
[truncated: 37 more columns]
